# Supplementary material for: Association between breastfeeding and lower risk of behavioral problems in children: a systematic review and meta-analysis
Source: Front Pediatr. 2026 Jun 12;14:1867649. doi: 10.3389/fped.2026.1867649 (PMC13303373; doi:10.3389/fped.2026.1867649)
Supplement: Supplementary file 2 [file Table1.xlsx]

## Sheet: Sheet1
the effect estimate corresponding to the longest breastfeeding duration in the main analysis
Overall behavioral problems
Study	OR	95%CILL	95%CIUL
Kwok（2013）overall behavioral problems	1.06	0.8	1.4
Lind（2014）overall behavioral problems	0.76	0.33	1.78
Heikkilä（2011）overall behavioral problems	0.67	0.54	0.83
Qiang（2022）overall behavioral problems	0.72	0.28	1.86
Metwally（2016）overall behavioral problems	0.428	0.26	0.695
Kiros（2025）overall behavioral problems	0.12	0.02	0.78
Park（2014）overall behavioral problems	0.348	0.155	0.781
Reynoldset（2014）overall behavioral problems	0.74	0.58	0.93
Internalizing behavioral problems
Study	OR	95%CILL	95%CIUL
Kwok（2013）emotional symptoms	0.94	0.55	1.62
Lind（2014）1 emotional symptoms	0.78	0.39	1.55
Lind（2014）2 peer problems	0.7	0.33	1.51
Heikkilä（2011）1 emotional symptoms	0.78	0.55	1.01
Heikkilä（2011）2 peer problems	0.9	0.75	1.08
Qiang（2022）internalizing behavioral problems	0.53	0.25	1.13
Park（2014）internalizing behavioral problems	0.43	0.23	0.82
Pan（2025）psychological problems	0.7	0.48	1.02
Huang（2019）internalizing behavioral problems	0.45	0.23	0.87
Externalizing behavioral problems
Study	OR	95%CILL	95%CIUL
Kwok（2013）1conduct problems	1.3	0.69	2.46
Kwok（2013）2 hyperactivity/inattention	0.68	0.24	1.92
Lind（2014）1 conduct problems	0.42	0.17	1.02
Lind（2014）2 hyperactivity/inattention	0.99	0.41	2.38
Heikkilä（2011）1 conduct problems	0.77	0.64	0.93
Heikkilä（2011）2 hyperactivity/inattention	0.77	0.57	1.03
Qiang（2022）externalizing behavioral problems	4.57	0.5	42.19
Park（2014）externalizing behavioral problems	0.51	0.23	1.15
Pan（2025）externalizing behavioral problems	0.76	0.58	0.99
Huang（2019）externalizing behavioral problems	1.2	0.5	2.9
